# Supplementary material for: Implications of Cardiovascular Disease Risk Assessment Using the WHO/ISH Risk Prediction Charts in Rural India
Source: PLoS One. 2015 Aug 19;10(8):e0133618. doi: 10.1371/journal.pone.0133618 (PMC4545825; doi:10.1371/journal.pone.0133618)
Supplement: S2 File — A MATLAB implementation of the 10-year CVD risk scores using the WHO/ISH CVD risk prediction charts for SEAR-D. (ZIP) [file pone.0133618.s002.zip]

Archive with 74 entries (70 files):
- Code/
- Code/exampleImplementation.m
- __MACOSX/
- __MACOSX/Code/
- __MACOSX/Code/._exampleImplementation.m
- Code/generateWHOriskScore.m
- __MACOSX/Code/._generateWHOriskScore.m
- Code/NPCDCS_guidelines_India.pdf
- __MACOSX/Code/._NPCDCS_guidelines_India.pdf
- Code/WHOfiles/
- Code/WHOfiles/c_d_f_ns_40.txt
- Code/WHOfiles/c_d_f_ns_50.txt
- Code/WHOfiles/c_d_f_ns_60.txt
- Code/WHOfiles/c_d_f_ns_70.txt
- Code/WHOfiles/c_d_f_s_40.txt
- Code/WHOfiles/c_d_f_s_50.txt
- Code/WHOfiles/c_d_f_s_60.txt
- Code/WHOfiles/c_d_f_s_70.txt
- Code/WHOfiles/c_d_m_ns_40.txt
- Code/WHOfiles/c_d_m_ns_50.txt
- Code/WHOfiles/c_d_m_ns_60.txt
- Code/WHOfiles/c_d_m_ns_70.txt
- Code/WHOfiles/c_d_m_s_40.txt
- Code/WHOfiles/c_d_m_s_50.txt
- Code/WHOfiles/c_d_m_s_60.txt
- Code/WHOfiles/c_d_m_s_70.txt
- Code/WHOfiles/c_ud_f_ns_40.txt
- Code/WHOfiles/c_ud_f_ns_50.txt
- Code/WHOfiles/c_ud_f_ns_60.txt
- Code/WHOfiles/c_ud_f_ns_70.txt
- Code/WHOfiles/c_ud_f_s_40.txt
- Code/WHOfiles/c_ud_f_s_50.txt
- Code/WHOfiles/c_ud_f_s_60.txt
- Code/WHOfiles/c_ud_f_s_70.txt
- Code/WHOfiles/c_ud_m_ns_40.txt
- Code/WHOfiles/c_ud_m_ns_50.txt
- Code/WHOfiles/c_ud_m_ns_60.txt
- Code/WHOfiles/c_ud_m_ns_70.txt
- Code/WHOfiles/c_ud_m_s_40.txt
- Code/WHOfiles/c_ud_m_s_50.txt
- Code/WHOfiles/c_ud_m_s_60.txt
- Code/WHOfiles/c_ud_m_s_70.txt
- Code/WHOfiles/uc_d_f_ns_40.txt
- Code/WHOfiles/uc_d_f_ns_50.txt
- Code/WHOfiles/uc_d_f_ns_60.txt
- Code/WHOfiles/uc_d_f_ns_70.txt
- Code/WHOfiles/uc_d_f_s_40.txt
- Code/WHOfiles/uc_d_f_s_50.txt
- Code/WHOfiles/uc_d_f_s_60.txt
- Code/WHOfiles/uc_d_f_s_70.txt
- Code/WHOfiles/uc_d_m_ns_40.txt
- Code/WHOfiles/uc_d_m_ns_50.txt
- Code/WHOfiles/uc_d_m_ns_60.txt
- Code/WHOfiles/uc_d_m_ns_70.txt
- Code/WHOfiles/uc_d_m_s_40.txt
- Code/WHOfiles/uc_d_m_s_50.txt
- Code/WHOfiles/uc_d_m_s_60.txt
- Code/WHOfiles/uc_d_m_s_70.txt
- Code/WHOfiles/uc_ud_f_ns_40.txt
- Code/WHOfiles/uc_ud_f_ns_50.txt
- Code/WHOfiles/uc_ud_f_ns_60.txt
- Code/WHOfiles/uc_ud_f_ns_70.txt
- Code/WHOfiles/uc_ud_f_s_40.txt
- Code/WHOfiles/uc_ud_f_s_50.txt
- Code/WHOfiles/uc_ud_f_s_60.txt
- Code/WHOfiles/uc_ud_f_s_70.txt
- Code/WHOfiles/uc_ud_m_ns_40.txt
- Code/WHOfiles/uc_ud_m_ns_50.txt
- Code/WHOfiles/uc_ud_m_ns_60.txt
- Code/WHOfiles/uc_ud_m_ns_70.txt
- Code/WHOfiles/uc_ud_m_s_40.txt
- Code/WHOfiles/uc_ud_m_s_50.txt
- Code/WHOfiles/uc_ud_m_s_60.txt
- Code/WHOfiles/uc_ud_m_s_70.txt
