# Supplementary material for: Implications of Cardiovascular Disease Risk Assessment Using the WHO/ISH Risk Prediction Charts in Rural India
Source: PLoS One. 2015 Aug 19;10(8):e0133618. doi: 10.1371/journal.pone.0133618 (PMC4545825; doi:10.1371/journal.pone.0133618)
Supplement: S2 File — A MATLAB implementation of the 10-year CVD risk scores using the WHO/ISH CVD risk prediction charts for SEAR-D. (ZIP) [file pone.0133618.s002.zip › Code/WHOfiles/c_ud_f_ns_70.txt]

40	50	50	50	50
20	30	40	40	50
20	20	20	30	40
10	10	10	20	20
